# Supplementary material for: STAN: spatio-temporal attention network for pandemic prediction using real-world evidence
Source: J Am Med Inform Assoc. 2021 Jan 22;28(4):733–43. doi: 10.1093/jamia/ocaa322 (PMC7928935; doi:10.1093/jamia/ocaa322)
Supplement: ocaa322_Supplementary_Data [file ocaa322_supplementary_data.zip]

Archive with 2 entries (2 files):
- determination.pdf
- Supplementary.docx
